# Supplementary material for: Mapping Driver Mutations to Histopathological Subtypes in Papillary Thyroid Carcinoma: Applying a Deep Convolutional Neural Network
Source: J Clin Med. 2019 Oct 14;8(10):1675. doi: 10.3390/jcm8101675 (PMC6832421; doi:10.3390/jcm8101675)
Supplement: Supplementary file 1 [file jcm-08-01675-s001.zip]

Archive with 3 entries (3 files):
- SuppFigure_S1.pdf
- SuppTable_S1.xlsx
- SuppTable_S2.xlsx
