# Supplementary material for: Mapping Driver Mutations to Histopathological Subtypes in Papillary Thyroid Carcinoma: Applying a Deep Convolutional Neural Network
Source: J Clin Med. 2019 Oct 14;8(10):1675. doi: 10.3390/jcm8101675 (PMC6832421; doi:10.3390/jcm8101675)
Supplement: Supplementary file 1 [file jcm-08-01675-s001.zip › SuppTable_S1.xlsx]

## Sheet: S1A. Histology
Table S1A. Histological subtypes of all TCGA PTCs stratified by BRAFV600E and RAS mutation status
	Histolotical type
Mutation status		Classical	Follicular variant	Tall variant	Others	Blank
BRAFV600E (n=234 *)		179 (76.5%)	12 (5.1%)	27 (11.5%)	3 (1.3%)	13 (5.6%)
RAS (n=51*)		20 (39.2%)	29 (56.9%)	0	0	3 (5.9%)
* one sample with concurrent BRAF and NRAS mutation was excluded

## Sheet: S1B. Demographics
Table S1B. Patients' demographic characteristics
	Mutations	N=		Gender(F %)	Age(year)	Race	Stage	MACIS
Training	BRAFV600E	30		75.9	43.5 ± 13.4	W(20/25); A(5/25)	I(20/29 ); II( 2/29); III(6/29 ); IV(1/29 )	5.08 ± 1.16
	RAS	31		72.4	49.3 ± 14.3	W(17/21); A(4/21)	I(17/29 ); II( 4/29); III(6/29 ); IV(2/29 )	5.30 ± 1.68
Validation	BRAFV600E	11		70	48.4 ± 16.3	W(9/9)	I(6/10 ); II( 0/10); III(3/10 ); IV(1/10 )	5.20 ± 1.59
	RAS	10		66.7	46.2 ± 14.2	W(3/4); AA(1/4)	I(5/9 ); II( 2/9); III(1/9 ); IV(1/9 )	5.20 ± 1.56
Testing	BRAFV600E	11		63.6	53.5 ± 10.7	W(10/10)	I(3/11 ); II( 1/11); III(5/11 ); IV(2/11 )	5.70 ± 1.52
	RAS	10		70	36.3 ± 11.6	W(6/7); AA(1/7)	I(7/10 ); II( 1/10); III(0/10 ); IV(2/10 )	4.53 ± 1.44
Race: W: white; A: Asian; AA: African American
