# Supplementary material for: Mapping Driver Mutations to Histopathological Subtypes in Papillary Thyroid Carcinoma: Applying a Deep Convolutional Neural Network
Source: J Clin Med. 2019 Oct 14;8(10):1675. doi: 10.3390/jcm8101675 (PMC6832421; doi:10.3390/jcm8101675)
Supplement: Supplementary file 1 [file jcm-08-01675-s001.zip › SuppTable_S2.xlsx]

## Sheet: S2A. Validation and Testing
Table S2A
	Validation data
		BRAFV600E	RAS mutations
	predicted as BRAF type (percRAS <= 0.20)	7	0
	predicted as RAS type (percRAS >= 0.80)	1	9
	No prediction (0.20 < percRAS < 0.80)	3	1
	Fisher's exact test: p value = 0.00015
	Testing data
		BRAFV600E	RAS mutations
	predicted as BRAF type (percRAS <= 0.20)	10	0
	predicted as RAS type (percRAS >= 0.80)	1	10
	No prediction (0.20 < percRAS < 0.80)	0	0
	Fisher's exact test: p value = 0.00003

## Sheet: S2B. Non-V600E BRAF muations
Table S2B
	Tumors with BRAF mutations other than V600E
		BRAF fusions (all Braf-like)	other BRAF mutations (all Ras-like)	Double BRAF, RAS mut (Braf-like)
	predicted as BRAF type (percRAS <= 0.20)	4	0	0
	predicted as RAS type (percRAS >= 0.80)	0	5	1
	No prediction (0.20 < percRAS < 0.80)	2	0	0
	Fisher's exact test: p value = 0.002

## Sheet: S2C. Non-BRAF non-RAS mutated
Table S2C
	Non-BRAF non-RAS mutated tumors
		NBR Braf-like	NBR Ras-like
	predicted as BRAF type (percRAS <= 0.20)	6	1
	predicted as RAS type (percRAS >= 0.80)	1	19
	No prediction (0.20 < percRAS < 0.80)	1	2
	Fisher's exact test: p value = 8.3e-5
